# Supplementary material for: Automated macular segmentation can distinguish glaucomatous from compressive optic neuropathy
Source: Graefes Arch Clin Exp Ophthalmol. 2023 Jan 10;261(6):1701–12. doi: 10.1007/s00417-022-05962-6 (PMC10198839; doi:10.1007/s00417-022-05962-6)
Supplement: Supplementary file 1 — (XLSX 16 kb) [file 417_2022_5962_MOESM1_ESM.xlsx]

## Sheet: Folha1
Supplementary Table 1 - Macular thickness of all retinal layers according to the ETDRS grid subfields
	CG (N=25)		GON (N=25)		CON (N=25)		CG x GON Adj. p-value	CG x CON Adj. p-value	GON x CON Adj. p-value	CG x GON x CON Adj. p-value
mRNFL
C	12.76	2.454	10.84	2.996	9.76	2.35	0.034	<0.001	0.446
IS	24.24	2.876	20.24	2.876	18.44	2.534	<0.001	<0.001	0.073
OS*	36.00	3	28.00	14	25.00	9	<0.001	<0.001	1.000
IN*	21.00	3	19.00	4	17.00	4	0.067	<0.001	0.012
ON	46.12	6.153	32.28	8.106	27.16	7.057	<0.001	<0.001	0.041
II*	25.00	3	21.00	6	18.00	3	<0.001	<0.001	0.415
OI	39.44	5.959	24.60	6.928	26.76	6.888	<0.001	<0.001	0.755
IT*	17	1	18.00	2	18.00	4				0.299
OT	19.08	1.681	18.44	2.181	17.36	1.977	0.754	0.008	0.165
mGCL
C*	14.00	7	12.00	4	9.00	3	0.026	<0.001	0.090
IS	51.36	5.306	38.12	11.285	32.72	8.998	<0.001	<0.001	0.105
OS	34.88	3.27	28.00	5.447	26.64	5.376	<0.001	<0.001	0.961
IN*	50.00	7	40.00	18	23.00	15	<0.001	<0.001	0.013
ON*	39.00	7	33.00	10	26.00	8	0.003	<0.001	0.074
II	51.64	5.407	36.20	10.428	33.28	10.298	<0.001	<0.001	0.768
OI*	33.00	7	25.00	7	26.00	8	<0.001	<0.001	1.000
IT	48.24	5.302	31.48	9.815	30.76	9.497	<0.001	<0.001	1.000
OT	35.16	3.184	24.76	5.109	25.52	6.771	<0.001	<0.001	1.000
IPL
C*	20.00	5	18.00	5	16.00	3	0.034	<0.001	0.151
IS*	40.00	6	37.00	10	29.00	7	0.002	<0.001	0.043
OS	28.64	2.564	24.96	3.385	23.40	2.887	<0.001	<0.001	0.201
IN*	42.00	6	37.00	11	26.00	9	0.007	<0.001	0.002
ON*	30.00	5	27.00	7	22.00	7	0.04	<0.001	0.015
II	40.80	3.253	32.68	6.473	29.80	5.583	<0.001	<0.001	0.173
OI	27.12	2.351	23.40	3.786	22.76	2.803	<0.001	<0.001	1.000
IT	42.08	2.886	32.92	6.157	31.16	6.296	<0.001	<0.001	0.746
OT	32.32	2.445	27.20	3.175	26.56	4.144	<0.001	<0.001	1.000
INL
C*	22.00	10	20.00	8	18.00	8				0.187
IS	42.80	4.041	45.04	5.799	45.32	6.866				0.236
OS	32.40	2.198	34.12	3.18	33.32	4.151				0.185
IN*	42.00	5	45.00	6	43.00	7				0.166
ON	34.68	2.673	36.68	3.805	36.48	4.823				0.139
II*	41.00	5	45.00	9	43.00	9	0.040	1.000	0.378
OI*	32.00	3	34	4	33.00	5	0.005	0.285	0.438
IT	39.68	3.424	41.12	5.967	39.12	4.391				0.308
OT*	33.00	2	35	4	34.00	5	0.023	1.000	0.165
OPL
C	25.00	6	2300	7	24.00	11				0.460
IS	33.00	10	33.00	10	3200	9				0.884
OS	2600	(3.00)	2600	(3.00)	2600	(3.00)				0.682
IN	3200	6	31.00	6	30.00	4				0.311
ON	2900	4	2900	3	2800	4				0.191
II	3000	8	3000	5	3100	7				0.219
OI	2700	2	2600	3	2600	3				0.548
IT	2900	4	2900	3	3000	4				0.208
OT	2700	3	2700	2	2700	3				0.921
ONL
C	98.96	8.923	99.12	10.018	94.08	10.091				0.120
IS	70.96	9.706	73.28	11.092	68.60	11.121				0.306
OS	61.44	5.903	61.76	7.579	58.92	6.952				0.281
IN	76.00	11.057	80.04	11.487	78.84	8.811				0.383
ON	58.96	6.315	59.52	7.595	57.76	8.628				0.704
II	71.76	10.345	72.76	12.326	68.04	10.33				0.287
OI	53.88	6.064	54.92	7.059	51.60	7.112				0.214
IT	78.60	7.286	79.64	8.129	75.20	8.036				0.118
OT	60.00	5.888	59.80	7.371	56.28	5.856				0.077
ORL
C	88.24	2.891	87.84	4.2	88.48	4.084				0.833
IS	81.52	3.111	81.88	3.166	81.80	2.986				0.911
OS	78.96	2.835	79.32	3.078	78.88	2.421				0.839
IN	82.36	2.885	83.04	3.576	82.64	3.957				0.789
ON*	79.00	6	79.00	4	79.00	5				0.771
II	79.96	2.715	81.20	3.617	80.76	3.072				0.376
OI	76.92	2.957	77.60	3.488	76.48	2.502				0.420
IT	81.00	2.179	81.80	3.109	81.16	2.982				0.653
OT*	79.00	4	78.00	5	78.00	5				0.618
RPE
C*	16.00	2	16.00	3	15.00	2				0.165
IS*	15.00	3	15.00	2	15.00	2				0.784
OS*	13.00	3	13.00	3	13.00	2				0.990
IN*	15.00	3	16.00	3	15.00	2				0.692
ON*	12.00	3	13.00	1	13.00	3				0.818
II*	14.00	3	15.00	2	15.00	3				0.777
OI*	13.00	2	12.00	2	12.00	2				0.637
IT*	14.00	2	14.00	1	14.00	2				0.595
OT*	13.00	2	13.00	2	12.00	3				0.559
Note: Measurements are presented in µm and are described as mean ± standard deviation or median ± interquartile range.Adj= adjusted; C =central; CG= healthy control group; CON= compressive optic neuropathy; GON= glaucomatous optic neuropathy; II= inner inferior; IPL= inner plexiform layer; IN= inner nasal; INL= inner nuclear layer; IS= inner superior; IT= inner temporal; mGCL = macular ganglion c…
* values presented in median ± interquartile range
Significant p-values are in bold.
